# Supplementary material for: The Isoquinoline-Sulfonamide Compound H-1337 Attenuates SU5416/Hypoxia-Induced Pulmonary Arterial Hypertension in Rats
Source: Cells. 2021 Dec 27;11(1):66. doi: 10.3390/cells11010066 (PMC8750965; doi:10.3390/cells11010066)
Supplement: Supplementary file 1 [file cells-11-00066-s001.zip]

Archive with 1 entries (1 files):
- cells-1375945-supplementary.pdf
